# Supplementary material for: METTL21A, a Non-Histone Methyltransferase, Is Dispensable for Spermatogenesis and Male Fertility in Mice
Source: Int J Mol Sci. 2022 Feb 9;23(4):1942. doi: 10.3390/ijms23041942 (PMC8879998; doi:10.3390/ijms23041942)
Supplement: Supplementary file 1 [file ijms-23-01942-s001.zip]

Archive with 2 entries (2 files):
- Supplementary Tables/Supplementary Table S1 Primers.xlsx
- Supplementary Tables/Supplementary Table S2 Antibodies.xlsx
