# Supplementary material for: METTL21A, a Non-Histone Methyltransferase, Is Dispensable for Spermatogenesis and Male Fertility in Mice
Source: Int J Mol Sci. 2022 Feb 9;23(4):1942. doi: 10.3390/ijms23041942 (PMC8879998; doi:10.3390/ijms23041942)
Supplement: Supplementary file 1 [file ijms-23-01942-s001.zip › Supplementary Tables/Supplementary Table S1 Primers.xlsx]

## Sheet: Sheet1
Target	Sequence (5’ to 3’)	Application
Mettl21a	F: CCAGAAATTCCATAAGCCTCTCG	RT-qPCR
	R: TTCCGATCCGTGATAGTCACC
Mettl21b	F: CTGAGCCTGTGTGACTATTTCGAGAGT	RT-qPCR
	R: CACAGGTGTCGGAGAGTCCCCAACAGT
Mettl21c	F: ACAGACTATGCCAGCTACACACA	RT-qPCR
	R: GATACAATGGAAACAAGGCCTGCT
Mettl21d	F: CGCCATCGTCCTTTCCAAATA	RT-qPCR
	R: CTTGAACAGAACCAGTCACAAGA
Mettl21e	F: GCTATTTTCTGGAAACACATGCCAA	RT-qPCR
	R: GGGCATAGACAACATCTGCT
Gapdh	F:AGGTCGGTGTGAACGGATTTG	RT-qPCR
	R:GGGGTCGTTGATGGCAACA
