# Supplementary material for: METTL21A, a Non-Histone Methyltransferase, Is Dispensable for Spermatogenesis and Male Fertility in Mice
Source: Int J Mol Sci. 2022 Feb 9;23(4):1942. doi: 10.3390/ijms23041942 (PMC8879998; doi:10.3390/ijms23041942)
Supplement: Supplementary file 1 [file ijms-23-01942-s001.zip › Supplementary Tables/Supplementary Table S2 Antibodies.xlsx]

## Sheet: antibody
Antibodies	Species	Application	Concentration	Company source	Cat #
DDX4/MVH	Rabbit	IF	1:400	Abcam	ab13840
SYCP3	Rabbit	IF	1:200	Abcam	ab15093
γH2AX	Mouse	IF	1:200	Abcam	ab26350
PLZF	Mouse	IF	1:100	Santa cruz biotechnology	SC-28391
TRA98	Rat	IF	1:500	Abcam	ab82527
STRA8	Rabbit	IF	1:500	Abcam	ab49405
Mettl21a	Rabbit	IF	1:100	Proteintech	21079-1-AP
TOM20	Rabbit	IF	1:100	Proteintech	11802-1-AP
HSP70	Rabbit	IF	1:100	Proteintech	10995-1-AP
HSC70	Rabbit	IF	1:100	Proteintech	10654-1-AP
GRP75	Rabbit	IF	1:100	Proteintech	14887-1-AP
GRP78	Rabbit	IF	1:100	Proteintech	11587-1-AP
Alexa FluorTM 488 Goat anti-rabbit IgG (H+L)	Goat	IF	1:500	Invitrogen	A32731
Alexa FluorTM 594 Goat anti-rabbit IgG (H+L)	Goat	IF	1:500	Invitrogen	A11032
Rhodamine (TRITC)–conjugated Goat Anti-Rat IgG(H+L)	Rat	IF	1:200	Proteintech	SA00007-7
Cy3-conjugated Affinipure Goat anti-mouse IgG (H+L)	Goat	IF	1:250	Proteintech	SA00009-1
GAPDH	Rabbit	WB	1:4000	Proteintech	10494-1-AP
Mettl21a	Rabbit	WB	1:1000	Proteintech	21079-1-AP
α-Tubulin	Rabbit	WB	1:1000	Proteintech	11224-1-AP
HSP70	Rabbit	WB	1:1000	Proteintech	10995-1-AP
HSC70	Rabbit	WB	1:1000	Proteintech	10654-1-AP
GRP75	Rabbit	WB	1:1000	Proteintech	14887-1-AP
GRP78	Rabbit	WB	1:1000	Proteintech	11587-1-AP
HRP Goat anti-rabbit IgG	Goat	WB	1:10000	Abbkine	A21020-1
